# Supplementary material for: Identification of Monoallelically Expressed Genes Associated with Economic Traits in Hanwoo (Korean Native Cattle)
Source: Animals (Basel). 2021 Dec 31;12(1):84. doi: 10.3390/ani12010084 (PMC8749587; doi:10.3390/ani12010084)
Supplement: Supplementary file 1 [file animals-12-00084-s001.zip]

Archive with 1 entries (1 files):
- animals-1433375-SI.pdf
